# Supplementary material for: Nanoceria Coated with Maltodextrin or Chitosan: Effects on Key Genes of Oxidative Metabolism, Proliferation, and Autophagy in Human Embryonic Lung Fibroblasts
Source: Molecules. 2025 Jul 23;30(15):3078. doi: 10.3390/molecules30153078 (PMC12348771; doi:10.3390/molecules30153078)
Supplement: Supplementary file 1 [file molecules-30-03078-s001.zip]

Archive with 1 entries (1 files):
- molecules-3690867-supplementary.pdf
